# Supplementary material for: The Impact of Cytomegalovirus Infection on Natural Killer and CD8+ T Cell Phenotype in Multiple Sclerosis
Source: Biology (Basel). 2024 Feb 28;13(3):154. doi: 10.3390/biology13030154 (PMC10968113; doi:10.3390/biology13030154)
Supplement: Supplementary file 1 [file biology-13-00154-s001.zip]

Archive with 1 entries (1 files):
- biology-2795954-supplementary.pdf
